# Supplementary material for: Passive nuclear transport deviates from Fickian behavior in prostate and breast cell types
Source: Nucleus. 2026 Jan 31;17(1):2620223. doi: 10.1080/19491034.2026.2620223 (PMC12867411; doi:10.1080/19491034.2026.2620223)
Supplement: Supplemental Material [file KNCL_A_2620223_SM4699.zip]

Archive with 2 entries (2 files):
- Alt text for figures.docx
- SI_of_NucCellSpecific.pdf
